# Supplementary material for: Pre-Steady-State and Steady-State Kinetic Analysis of Butyrylcholinesterase-Catalyzed Hydrolysis of Mirabegron, an Arylacylamide Drug
Source: Molecules. 2024 May 16;29(10):2356. doi: 10.3390/molecules29102356 (PMC11124411; doi:10.3390/molecules29102356)
Supplement: Supplementary file 1 [file molecules-29-02356-s001.zip]

Archive with 1 entries (1 files):
- molecules-2998073-supplementary.pdf
